# Supplementary material for: Poly-ε-Caprolactone Implants for Benznidazole Prolonged Release: An Alternative to Chagas Disease Oral Treatment
Source: Pharmaceutics. 2023 Apr 2;15(4):1126. doi: 10.3390/pharmaceutics15041126 (PMC10147077; doi:10.3390/pharmaceutics15041126)
Supplement: Supplementary file 1 [file pharmaceutics-15-01126-s001.zip]

Archive with 1 entries (1 files):
- pharmaceutics-2143097-supplementary.pdf
